# Supplementary material for: Longevity-Associated Variant of BPIFB4 Confers Neuroprotection in the STHdh Cell Model of Huntington Disease
Source: Int J Mol Sci. 2022 Dec 5;23(23):15313. doi: 10.3390/ijms232315313 (PMC9737551; doi:10.3390/ijms232315313)
Supplement: Supplementary file 1 [file ijms-23-15313-s001.zip]

Archive with 1 entries (1 files):
- ijms-2082400-supplementary.pdf
